# Supplementary material for: Primary Treatment Effects for High-Grade Serous Ovarian Carcinoma Evaluated by Changes in Serum Metabolites and Lipoproteins
Source: Metabolites. 2023 Mar 12;13(3):417. doi: 10.3390/metabo13030417 (PMC10053757; doi:10.3390/metabo13030417)
Supplement: Supplementary file 1 [file metabolites-13-00417-s001.zip]

Archive with 1 entries (1 files):
- Supplementary_material_Torkildsen_2023.pdf
